# Supplementary material for: Next-Generation Sequencing-Based Monitoring of Intestinal Bacteria and Bacteriophages Following Fecal Microbiota Transplantation in Inflammatory Bowel Diseases
Source: Pathogens. 2023 Dec 11;12(12):1438. doi: 10.3390/pathogens12121438 (PMC10745900; doi:10.3390/pathogens12121438)
Supplement: Supplementary file 1 [file pathogens-12-01438-s001.zip]

Archive with 1 entries (1 files):
- pathogens-2730011-supplementary.pdf
